# Supplementary material for: Relative Validity and Reproducibility of Dietary Measurements Assessed by a Semiquantitative Food Frequency Questionnaire among Chinese Healthy Adults
Source: Nutrients. 2023 Jan 20;15(3):545. doi: 10.3390/nu15030545 (PMC9920913; doi:10.3390/nu15030545)
Supplement: Supplementary file 1 [file nutrients-15-00545-s001.zip]

Archive with 1 entries (1 files):
- nutrients-2144401-supplementary.pdf
